# Supplementary material for: Lymphocystis viral disease impacts the diversity and functional profiles of the skin microbiome in gilthead seabream
Source: Front Microbiol. 2024 Oct 21;15:1470572. doi: 10.3389/fmicb.2024.1470572 (PMC11532066; doi:10.3389/fmicb.2024.1470572)
Supplement: Supplementary file 1 [file Data_Sheet_1.xlsx]

## Sheet: pairwise.adonis2
Table S1. Results from pairwise.adonis2 function comparing Jaccard, Bray-Curtis, unweighted UNIFRAC distances between groups. For each pairwise comparison R2 is presented with the associated corrected p-value in brackets. Significant pairwise comparisons are denoted in bold.
	Jaccard	Bray-Curtis	unweighted UNIFRAC
asymptomatic vs symptomatic	0.14 (0.00)	0.16 (0.00)	0.07 (0.03)
symptomatic vs recovery	0.18 (0.00)	0.19 (0.00)	0.12 (0.00)
asymptomatic vs recovery	0.09 (0.06)	0.07 (0.10)	0.08 (0.01)

## Sheet: pairwise.t.test_genera
Table S2. Post hoc analysis for linear models that showed significant differences in the relative abundance of some of the most abundnat genera. Bonferrini corrected p-values (obtained with pairwise.t.test) for pairwise are depicted with significant comparisons denoted in bold.
	Enterovibrio	Vibrio	Pseudomonas	Variovorax	Tenacibaculum*
asymptomatic vs symptomatic	n.s.	0.00	0.01	n.s.	0.01
symptomatic vs recovery	0.035	0.00	0.00	0.01	0.00
asymptomatic vs recovery	n.s.	n.s.	n.s.	n.s.	n.s.

## Sheet: Metabolic Pathways
Table S3. Metabolic pathways differentially enriched between asymptomatic and symptomatic/recovery fish
	feature	method	group1	group2	p_values	adj_method	p_adjust	pathway_name	pathway_description	pathway_class	pathway_map
3	ko00680	DESeq2	asymptomatic	symptomatic	0.00249341331589993	BH	0.011318844892939	Methane metabolism	Methane is metabolized principally by methanotrophs and methanogens in the global carbon cycle. Methanotrophs consume methane as the only source of carbon, while methanogens produce methane as a metabolic byproduct. Methylotrophs, which are microorganisms that can obtain energy for growth by oxidizing one-carbon compounds, such as methanol and methane, are situated between methanotrophs and metha…	Metabolism; Energy metabolism	Methane metabolism
5	ko03030	DESeq2	asymptomatic	symptomatic	0.00753462099848625	BH	0.0255752628258477	DNA replication	A complex network of interacting proteins and enzymes is required for DNA replication. Generally, DNA replication follows a multistep enzymatic pathway. At the DNA replication fork, a DNA helicase (DnaB or MCM complex) precedes the DNA synthetic machinery and unwinds the duplex parental DNA in cooperation with the SSB or RPA. On the leading strand, replication occurs continuously in a 5 to 3 dire…	Genetic Information Processing; Replication and repair	DNA replication
10	ko00740	DESeq2	asymptomatic	symptomatic	0.00917869949309105	BH	0.0294942210377992	Riboflavin metabolism	NA	Metabolism; Metabolism of cofactors and vitamins	Riboflavin metabolism
11	ko04940	DESeq2	asymptomatic	symptomatic	2.42766149825108e-05	BH	0.000353919876165385	Type I diabetes mellitus	Type I diabetes mellitus is a disease that results from autoimmune destruction of the insulin-producing beta-cells. Certain beta-cell proteins act as autoantigens after being processed by antigen-presenting cell (APC), such as macrophages and dendritic cells, and presented in a complex with MHC-II molecules on the surface of the APC. Then immunogenic signals from APC activate CD4+ T cells, predom…	Human Diseases; Endocrine and metabolic disease	Type I diabetes mellitus
12	ko00010	DESeq2	asymptomatic	symptomatic	0.0108436795514648	BH	0.0339393087260132	Glycolysis / Gluconeogenesis	Glycolysis is the process of converting glucose into pyruvate and generating small amounts of ATP (energy) and NADH (reducing power). It is a central pathway that produces important precursor metabolites: six-carbon compounds of glucose-6P and fructose-6P and three-carbon compounds of glycerone-P, glyceraldehyde-3P, glycerate-3P, phosphoenolpyruvate, and pyruvate [MD:M00001]. Acetyl-CoA, another …	Metabolism; Carbohydrate metabolism	Glycolysis / Gluconeogenesis
18	ko00311	DESeq2	asymptomatic	symptomatic	0.000342222141133584	BH	0.00222906854089713	Penicillin and cephalosporin biosynthesis	Penicillins (Penams) and cephalosporins (cephems) are beta-lactam antibiotics containing 6-aminopenicillanate (6-APA) and 7-aminocephalosporanate (7-ACA) nuclei, respectively. 6-APA and 7-ACA are key intermediates for a variety of semisynthetic penicillin and cephalosporin derivatives. Penicillins are produced only by fungi, while cephalosporins (including cephamycins) are produced by fungi and b…	Metabolism; Biosynthesis of other secondary metabolites	Penicillin and cephalosporin biosynthesis
19	ko00310	DESeq2	asymptomatic	symptomatic	1.24227602770826e-07	BH	1.49694261338845e-05	Lysine degradation	NA	Metabolism; Amino acid metabolism	Lysine degradation
21	ko00600	DESeq2	asymptomatic	symptomatic	0.00015982525467975	BH	0.00128392954592732	Sphingolipid metabolism	NA	Metabolism; Lipid metabolism	Sphingolipid metabolism
23	ko04142	DESeq2	asymptomatic	symptomatic	0.00222452835268332	BH	0.0103098333268592	Lysosome	Lysosomes are membrane-delimited organelles in animal cells serving as the cell's main digestive compartment to which all sorts of macromolecules are delivered for degradation. They contain more than 40 hydrolases in an acidic environment (pH of about 5). After synthesis in the ER, lysosomal enzymes are decorated with mannose-6-phosphate residues, which are recognized by mannose-6-phosphate recep…	Cellular Processes; Transport and catabolism	Lysosome
24	ko00604	DESeq2	asymptomatic	symptomatic	0.00296978614395491	BH	0.0121308213676802	Glycosphingolipid biosynthesis - ganglio series	NA	Metabolism; Glycan biosynthesis and metabolism	Glycosphingolipid biosynthesis - ganglio series
30	ko04973	DESeq2	asymptomatic	symptomatic	2.48141744442239e-08	BH	5.98021604105796e-06	Carbohydrate digestion and absorption	Dietary carbohydrate in humans and omnivorous animals is a major nutrient. The carbohydrates that we ingest vary from the lactose in milk to complex carbohydrates. These carbohydrates are digested to monosaccharides, mostly glucose, galactose and fructose, prior to absorption in the small intestine. Glucose and galactose are initially transported into the enterocyte by SGLT1 located in the apical…	Organismal Systems; Digestive system	Carbohydrate digestion and absorption
32	ko05110	DESeq2	asymptomatic	symptomatic	3.11554722048812e-05	BH	0.000375423440068818	Vibrio cholerae infection	Cholera toxin (CTX) is one of the main virulence factors of Vibrio cholerae. Once secreted, CTX B-chain (CTXB) binds to ganglioside GM1 on the surface of the host's cells. After binding takes place, the entire CTX complex is carried from plasma membrane (PM) to endoplasmic reticulum (ER). In the ER, the A-chain (CTXA) is recognized by protein disulfide isomerase (PDI), unfolded, and delivered to …	Human Diseases; Infectious disease: bacterial	Vibrio cholerae infection
34	ko04976	DESeq2	asymptomatic	symptomatic	0.000185658440613467	BH	0.00139824013087017	Bile secretion	Bile is a vital secretion, essential for digestion and absorption of fats and fat-soluble vitamins in the small intestine. Moreover, bile is an important route of elimination for excess cholesterol and many waste product, bilirubin, drugs and toxic compounds. Bile secretion depends on the function of membrane transport systems in hepatocytes and cholangiocytes and on the structural and functional…	Organismal Systems; Digestive system	Bile secretion
36	ko01051	DESeq2	asymptomatic	symptomatic	0.00280225183102656	BH	0.0118481173908316	Biosynthesis of ansamycins	NA	Metabolism; Metabolism of terpenoids and polyketides	Biosynthesis of ansamycins
43	ko00260	DESeq2	asymptomatic	symptomatic	0.00122114493231387	BH	0.00639773758016614	Glycine, serine and threonine metabolism	Serine is derived from 3-phospho-D-glycerate, an intermediate of glycolysis [MD:M00020], and glycine is derived from serine. Threonine is an essential amino acid, which animals cannot synthesize. In bacteria and plants, threonine is derived from aspartate [MD:M00018].	Metabolism; Amino acid metabolism	Glycine, serine and threonine metabolism
45	ko03440	DESeq2	asymptomatic	symptomatic	0.000143543698026722	BH	0.00119289762842897	Homologous recombination	Homologous recombination (HR) is essential for the accurate repair of DNA double-strand breaks (DSBs), potentially lethal lesions. HR takes place in the late S-G2 phase of the cell cycle and involves the generation of a single-stranded region of DNA, followed by strand invasion, formation of a Holliday junction, DNA synthesis using the intact strand as a template, branch migration and resolution.…	Genetic Information Processing; Replication and repair	Homologous recombination
49	ko00592	DESeq2	asymptomatic	symptomatic	0.000486096155030414	BH	0.00300382495800846	alpha-Linolenic acid metabolism	NA	Metabolism; Lipid metabolism	alpha-Linolenic acid metabolism
51	ko00590	DESeq2	asymptomatic	symptomatic	0.000248059015106515	BH	0.00175830066590206	Arachidonic acid metabolism	NA	Metabolism; Lipid metabolism	Arachidonic acid metabolism
55	ko00253	DESeq2	asymptomatic	symptomatic	0.0115103805870499	BH	0.0351139458415067	Tetracycline biosynthesis	Tetracyclines are aromatic polyketide antibiotics produced by Streptomyces species via type II polyketide synthases (PKSs). Tetracyclines contain a linear tetracyclic skeleton, which is formed from a malonamate starter unit and malonyl-CoA extender units through a common polyketide pathway [MD:M00778]. This diagram shows biosynthesis of naturally occurring tetracyclines (tetracycline, oxytetracyc…	Metabolism; Metabolism of terpenoids and polyketides	Tetracycline biosynthesis
59	ko00380	DESeq2	asymptomatic	symptomatic	2.60158763131612e-06	BH	0.000104497103191197	Tryptophan metabolism	NA	Metabolism; Amino acid metabolism	Tryptophan metabolism
66	ko00625	DESeq2	asymptomatic	symptomatic	0.0157168071567859	BH	0.0440436107533186	Chloroalkane and chloroalkene degradation	NA	Metabolism; Xenobiotics biodegradation and metabolism	Chloroalkane and chloroalkene degradation
67	ko00624	DESeq2	asymptomatic	symptomatic	0.00874416086301835	BH	0.0291756124134079	Polycyclic aromatic hydrocarbon degradation	NA	Metabolism; Xenobiotics biodegradation and metabolism	Polycyclic aromatic hydrocarbon degradation
68	ko00627	DESeq2	asymptomatic	symptomatic	9.62011461539252e-05	BH	0.00085868430455911	Aminobenzoate degradation	NA	Metabolism; Xenobiotics biodegradation and metabolism	Aminobenzoate degradation
71	ko00620	DESeq2	asymptomatic	symptomatic	0.00265759328435487	BH	0.0116450905732641	Pyruvate metabolism	NA	Metabolism; Carbohydrate metabolism	Pyruvate metabolism
72	ko00623	DESeq2	asymptomatic	symptomatic	4.54934055016765e-07	BH	2.74097768147601e-05	Toluene degradation	NA	Metabolism; Xenobiotics biodegradation and metabolism	Toluene degradation
80	ko00100	DESeq2	asymptomatic	symptomatic	0.00883742616671692	BH	0.0291756124134079	Steroid biosynthesis	NA	Metabolism; Lipid metabolism	Steroid biosynthesis
86	ko00071	DESeq2	asymptomatic	symptomatic	7.02314137305344e-05	BH	0.000704893972265678	Fatty acid degradation	NA	Metabolism; Lipid metabolism	Fatty acid degradation
87	ko00072	DESeq2	asymptomatic	symptomatic	7.31217813553608e-05	BH	0.000704893972265678	NA	NA	NA	NA
88	ko05219	DESeq2	asymptomatic	symptomatic	0.00071801221934932	BH	0.00412002249674253	Bladder cancer	The urothelium covers the luminal surface of almost the entire urinary tract, extending from the renal pelvis, through the ureter and bladder, to the proximal urethra. The majority of urothelial carcinoma are bladder carcinomas, and urothelial carcinomas of the renal pelvis and ureter account for only approximately 7% of the total. Urothelial tumours arise and evolve through divergent phenotypic …	Human Diseases; Cancer: specific types	Bladder cancer
91	ko05211	DESeq2	asymptomatic	symptomatic	0.00351526373553873	BH	0.0141196426710806	Renal cell carcinoma	Renal cell cancer (RCC) accounts for ~3% of human malignancies and its incidence appears to be rising. Although most cases of RCC seem to occur sporadically, an inherited predisposition to renal cancer accounts for 1-4% of cases. RCC is not a single disease, it has several morphological subtypes. Conventional RCC (clear cell RCC) accounts for ~80% of cases, followed by papillary RCC (10-15%), chr…	Human Diseases; Cancer: specific types	Renal cell carcinoma
95	ko04910	DESeq2	asymptomatic	symptomatic	0.00164351442211645	BH	0.00792173951460129	Insulin signaling pathway	Insulin binding to its receptor results in the tyrosine phosphorylation of insulin receptor substrates (IRS) by the insulin receptor tyrosine kinase (INSR). This allows association of IRSs with the regulatory subunit of phosphoinositide 3-kinase (PI3K). PI3K activates 3-phosphoinositide-dependent protein kinase 1 (PDK1), which activates Akt, a serine kinase. Akt in turn deactivates glycogen synth…	Organismal Systems; Endocrine system	Insulin signaling pathway
96	ko00531	DESeq2	asymptomatic	symptomatic	0.00375298939192878	BH	0.014588232958949	Glycosaminoglycan degradation	NA	Metabolism; Glycan biosynthesis and metabolism	Glycosaminoglycan degradation
97	ko04916	DESeq2	asymptomatic	symptomatic	0.00151647095458438	BH	0.0075826019385089	Melanogenesis	Cutaneous melanin pigment plays a critical role in camouflage, mimicry, social communication, and protection against harmful effects of solar radiation. Melanogenesis is under complex regulatory control by multiple agents. The most important positive regulator of melanogenesis is the MC1 receptor with its ligands melanocortic peptides. MC1R activates the cyclic AMP (cAMP) response-element binding…	Organismal Systems; Endocrine system	Melanogenesis
98	ko00360	DESeq2	asymptomatic	symptomatic	2.96217797083464e-05	BH	0.000375423440068818	Phenylalanine metabolism	NA	Metabolism; Amino acid metabolism	Phenylalanine metabolism
99	ko00633	DESeq2	asymptomatic	symptomatic	3.74570448433001e-07	BH	2.74097768147601e-05	Nitrotoluene degradation	NA	Metabolism; Xenobiotics biodegradation and metabolism	Nitrotoluene degradation
100	ko00630	DESeq2	asymptomatic	symptomatic	0.0098610831601085	BH	0.0312700137050809	Glyoxylate and dicarboxylate metabolism	NA	Metabolism; Carbohydrate metabolism	Glyoxylate and dicarboxylate metabolism
102	ko00364	DESeq2	asymptomatic	symptomatic	0.0059648839865613	BH	0.0208338701559605	Fluorobenzoate degradation	NA	Metabolism; Xenobiotics biodegradation and metabolism	Fluorobenzoate degradation
106	ko00121	DESeq2	asymptomatic	symptomatic	0.0127330642833272	BH	0.0383583561535232	Secondary bile acid biosynthesis	The secondary bile acids are derived from the primary bile acids by the enzymatic action of intestinal bacteria through the process of deconjugation and dehydroxylation. The secondary bile acids in humans include deoxycholic acid and lithocholic acid, formed from the 7alpha-dehydroxylation of cholic acid and chenodeoxycholic acid, respectively.	Metabolism; Lipid metabolism	Secondary bile acid biosynthesis
110	ko00130	DESeq2	asymptomatic	symptomatic	7.05901443032049e-06	BH	0.000170122247770724	Ubiquinone and other terpenoid-quinone biosynthesis	Ubiquinone (UQ), also called coenzyme Q, and plastoquinone (PQ) are electron carriers in oxidative phosphorylation and photosynthesis, respectively. The quinoid nucleus of ubiquinone is derived from the shikimate pathway; 4-hydroxybenzoate is directly formed from chorismate in bacteria, while it can be formed from either chorismate or tyrosine in yeast. The following biosynthesis of terpenoid moi…	Metabolism; Metabolism of cofactors and vitamins	Ubiquinone and other terpenoid-quinone biosynthesis
111	ko04330	DESeq2	asymptomatic	symptomatic	0.0134852686927131	BH	0.0386898780350459	Notch signaling pathway	The Notch signaling pathway is an evolutionarily conserved, intercellular signaling mechanism essential for proper embryonic development in all metazoan organisms in the Animal kingdom. The Notch proteins (Notch1-Notch4 in vertebrates) are single-pass receptors that are activated by the Delta (or Delta-like) and Jagged/Serrate families of membrane-bound ligands. They are transported to the plasma…	Environmental Information Processing; Signal transduction	Notch signaling pathway
112	ko03050	DESeq2	asymptomatic	symptomatic	0.0141555632375795	BH	0.0401351851794901	Proteasome	The proteasome is a protein-destroying apparatus involved in many essential cellular functions, such as regulation of cell cycle, cell differentiation, signal transduction pathways, antigen processing for appropriate immune responses, stress signaling, inflammatory responses, and apoptosis. It is capable of degrading a variety of cellular proteins in a rapid and timely fashion and most substrate …	Genetic Information Processing; Folding, sorting and degradation	Proteasome
113	ko00361	DESeq2	asymptomatic	symptomatic	0.00593667904716892	BH	0.0208338701559605	Chlorocyclohexane and chlorobenzene degradation	NA	Metabolism; Xenobiotics biodegradation and metabolism	Chlorocyclohexane and chlorobenzene degradation
115	ko00730	DESeq2	asymptomatic	symptomatic	0.00613520336084203	BH	0.0211226287137561	Thiamine metabolism	NA	Metabolism; Metabolism of cofactors and vitamins	Thiamine metabolism
116	ko00362	DESeq2	asymptomatic	symptomatic	2.95669975817534e-05	BH	0.000375423440068818	Benzoate degradation	NA	Metabolism; Xenobiotics biodegradation and metabolism	Benzoate degradation
118	ko00603	DESeq2	asymptomatic	symptomatic	0.000255755232624712	BH	0.00176105745893016	Glycosphingolipid biosynthesis - globo and isoglobo series	NA	Metabolism; Glycan biosynthesis and metabolism	Glycosphingolipid biosynthesis - globo and isoglobo series
121	ko00281	DESeq2	asymptomatic	symptomatic	0.00900597535887088	BH	0.0293302711011876	NA	NA	NA	NA
122	ko00280	DESeq2	asymptomatic	symptomatic	1.6747143220117e-05	BH	0.000288290108289157	Valine, leucine and isoleucine degradation	NA	Metabolism; Amino acid metabolism	Valine, leucine and isoleucine degradation
124	ko04626	DESeq2	asymptomatic	symptomatic	0.000385467119422636	BH	0.00244467304686461	Plant-pathogen interaction	Plants lack animal-like adaptive immunity mechanisms, and therefore have evolved a specific system with multiple layers against invading pathogens. The primary response includes the perception of pathogens by cell-surface pattern-recognition receptors (PRRs) and is referred to as PAMP-triggered immunity (PTI). Activation of FLS2 and EFR triggers MAPK signaling pathway that activates defense genes…	Organismal Systems; Environmental adaptation	Plant-pathogen interaction
126	ko00312	DESeq2	asymptomatic	symptomatic	0.000755688743880497	BH	0.00423537179709767	NA	NA	NA	NA
127	ko05020	DESeq2	asymptomatic	symptomatic	0.000179788014299465	BH	0.00139770682084423	Prion disease	Prion diseases, also termed transmissible spongiform encephalopathies (TSEs), are a group of fatal neurodegenerative diseases that affect humans and a number of other animal species. The etiology of these diseases is thought to be associated with the conversion of a normal protein, PrPC, into an infectious, pathogenic form, PrPSc. The conversion is induced by prion infections (for example, varian…	Human Diseases; Neurodegenerative disease	Prion disease
130	ko00520	DESeq2	asymptomatic	symptomatic	2.49653024680977e-05	BH	0.000353919876165385	Amino sugar and nucleotide sugar metabolism	NA	Metabolism; Carbohydrate metabolism	Amino sugar and nucleotide sugar metabolism
135	ko00052	DESeq2	asymptomatic	symptomatic	0.00373707629894906	BH	0.014588232958949	Galactose metabolism	NA	Metabolism; Carbohydrate metabolism	Galactose metabolism
136	ko00053	DESeq2	asymptomatic	symptomatic	0.0111581719504498	BH	0.034475890257159	Ascorbate and aldarate metabolism	NA	Metabolism; Carbohydrate metabolism	Ascorbate and aldarate metabolism
137	ko00051	DESeq2	asymptomatic	symptomatic	0.00277827515170093	BH	0.0118481173908316	Fructose and mannose metabolism	NA	Metabolism; Carbohydrate metabolism	Fructose and mannose metabolism
143	ko00643	DESeq2	asymptomatic	symptomatic	8.30909503757852e-07	BH	4.00498380811285e-05	Styrene degradation	NA	Metabolism; Xenobiotics biodegradation and metabolism	Styrene degradation
145	ko00640	DESeq2	asymptomatic	symptomatic	0.00433107212389075	BH	0.0163091934665261	Propanoate metabolism	NA	Metabolism; Carbohydrate metabolism	Propanoate metabolism
147	ko00960	DESeq2	asymptomatic	symptomatic	7.6363377438403e-05	BH	0.000707829767794428	Tropane, piperidine and pyridine alkaloid biosynthesis	NA	Metabolism; Biosynthesis of other secondary metabolites	Tropane, piperidine and pyridine alkaloid biosynthesis
149	ko00120	DESeq2	asymptomatic	symptomatic	0.00453131825976159	BH	0.0168007338554237	Primary bile acid biosynthesis	Bile acids are steroid carboxylic acids derived from cholesterol in vertebrates. The primary bile acids, cholic acid and chenodeoxycholic acid, are synthesized in the liver and conjugated with taurine or glycine before secretion via bile into the intestine. The conversion from cholesterol to cholic and chenodeoxycholic acids involves four steps: 1) the initiation of synthesis by 7alpha-hydroxylat…	Metabolism; Lipid metabolism	Primary bile acid biosynthesis
150	ko00965	DESeq2	asymptomatic	symptomatic	0.00504988767202854	BH	0.0181645213277444	Betalain biosynthesis	Betalains are water-soluble nitrogen-containing pigments that are present in plants belonging to the order Caryophyllales (such as cactus and amaranth families) and in higher fungi. They contain betalamic acid as the chromophore and are classified into two types: betacyanins and betaxanthins. Betacyanins contain a cyclo-DOPA residue and exhibit red/violet coloration, while betaxanthins contain di…	Metabolism; Biosynthesis of other secondary metabolites	Betalain biosynthesis
159	ko00410	DESeq2	asymptomatic	symptomatic	3.83672523991883e-05	BH	0.000440309896581161	beta-Alanine metabolism	NA	Metabolism; Metabolism of other amino acids	beta-Alanine metabolism
160	ko00983	DESeq2	asymptomatic	symptomatic	0.000339887339907321	BH	0.00222906854089713	Drug metabolism - other enzymes	NA	Metabolism; Xenobiotics biodegradation and metabolism	Drug metabolism - other enzymes
161	ko05150	DESeq2	asymptomatic	symptomatic	0.000558571389848267	BH	0.00328330987691298	Staphylococcus aureus infection	Staphylococcus aureus can cause multiple forms of infections ranging from superficial skin infections to food poisoning and life-threatening infections. The organism has several ways to divert the effectiveness of the immune system: secreting immune modulating proteins that inhibit complement activation and neutrophil chemotaxis or lysis, modulating the sensitivity to cationic antimicrobial pepti…	Human Diseases; Infectious disease: bacterial	Staphylococcus aureus infection
162	ko00791	DESeq2	asymptomatic	symptomatic	0.00131906959799785	BH	0.00676373985356344	Atrazine degradation	NA	Metabolism; Xenobiotics biodegradation and metabolism	Atrazine degradation
164	ko05131	DESeq2	asymptomatic	symptomatic	0.00290607564094474	BH	0.0120752453356497	Shigellosis	Shigellosis, or bacillary dysentery, is an intestinal infection caused by Shigella, a genus of enterobacteria. Shigella are potential food-borne pathogens that are capable of colonizing the intestinal epithelium by exploiting epithelial-cell functions and circumventing the host innate immune response. During basolateral entry into the host-cell cytoplasm, Shigella deliver a subset of effectors in…	Human Diseases; Infectious disease: bacterial	Shigellosis
166	ko00710	DESeq2	asymptomatic	symptomatic	0.00498489539817273	BH	0.0181645213277444	Carbon fixation in photosynthetic organisms	NA	Metabolism; Energy metabolism	Carbon fixation in photosynthetic organisms
168	ko02060	DESeq2	asymptomatic	symptomatic	1.03864454787612e-05	BH	0.0002039101081442	Phosphotransferase system (PTS)	The phosphoenolpyruvate (PEP)-dependent phosphotransferase system (PTS) is a major mechanism used by bacteria for uptake of carbohydrates, particularly hexoses, hexitols, and disaccharides, where the source of energy is from PEP. The PTS consists of two general components, enzyme I (EI) and histidine phosphocarrier protein (HPr), and of membrane-bound sugar specific permeases (enzymes II). Each e…	Environmental Information Processing; Membrane transport	Phosphotransferase system (PTS)
169	ko00340	DESeq2	asymptomatic	symptomatic	0.00394464332832819	BH	0.0150898260655094	Histidine metabolism	NA	Metabolism; Amino acid metabolism	Histidine metabolism
173	ko05220	DESeq2	asymptomatic	symptomatic	0.0134852686927131	BH	0.0386898780350459	Chronic myeloid leukemia	Chronic myeloid leukemia (CML) is a clonal myeloproliferative disorder of a pluripotent stem cell. The natural history of CML has a triphasic clinical course comprising of an initial chronic phase (CP), which is characterized by expansion of functionally normal myeloid cells, followed by an accelerated phase (AP) and finally a more aggressive blast phase (BP), with loss of terminal differentiatio…	Human Diseases; Cancer: specific types	Chronic myeloid leukemia
183	ko00460	DESeq2	asymptomatic	symptomatic	3.91745489738956e-06	BH	0.000134872375752983	Cyanoamino acid metabolism	NA	Metabolism; Metabolism of other amino acids	Cyanoamino acid metabolism
187	ko00511	DESeq2	asymptomatic	symptomatic	0.0015416908505682	BH	0.0075826019385089	Other glycan degradation	NA	Metabolism; Glycan biosynthesis and metabolism	Other glycan degradation
189	ko00030	DESeq2	asymptomatic	symptomatic	0.00253617271460043	BH	0.011318844892939	Pentose phosphate pathway	The pentose phosphate pathway is a process of glucose turnover that produces NADPH as reducing equivalents and pentoses as essential parts of nucleotides. There are two different phases in the pathway. One is irreversible oxidative phase in which glucose-6P is converted to ribulose-5P by oxidative decarboxylation, and NADPH is generated [MD:M00006]. The other is reversible non-oxidative phase in …	Metabolism; Carbohydrate metabolism	Pentose phosphate pathway
192	ko00230	DESeq2	asymptomatic	symptomatic	0.000108701750455143	BH	0.00093561149498891	Purine metabolism	NA	Metabolism; Nucleotide metabolism	Purine metabolism
193	ko04122	DESeq2	asymptomatic	symptomatic	0.00222071919988258	BH	0.0103098333268592	Sulfur relay system	Ubiquitin and ubiquitin-like proteins (Ubls) are signalling messengers that control many cellular functions, such as cell proliferation, apoptosis, and DNA repair. It is suggested that Ub-protein modification evolved from prokaryotic sulfurtransfer systems. Molybdenum cofactor (Moco) and thiamin are sulfur-containing cofactors whose biosynthesis includes a key sulfur transfer step that uses uniqu…	Genetic Information Processing; Folding, sorting and degradation	Sulfur relay system
194	ko00540	DESeq2	asymptomatic	symptomatic	6.349204017114e-06	BH	0.000170017574236053	Lipopolysaccharide biosynthesis	Lipopolysaccharide (LPS) is the major component of the outer membrane of Gram-negative bacteria consisting of three domains: a hydrophobic anchor called lipid A, a non-repeating core oligosaccharide (OS) and a repetitive glycan polymer called O-antigen or O-polysaccharide (O-PS). The enzymes for the biosynthesis of lipid A are well conserved among Gram-negative bacterial species [MD:M00060 M00866…	Metabolism; Glycan biosynthesis and metabolism	Lipopolysaccharide biosynthesis
201	ko00140	DESeq2	asymptomatic	symptomatic	1.00624736730557e-05	BH	0.0002039101081442	Steroid hormone biosynthesis	Steroid hormones derived from cholesterol are a class of biologically active compounds in vertebrates. The cholesterol side-chain cleavage enzyme CYP11A1 catalyzes conversion of cholesterol, a C27 compound, to the first C21 steroid, pregnenolone, which is converted by a bifunctional enzyme complex to the gestagen hormone, progesterone [MD:M00107]. Pregnenolone and progesterone are the starting ma…	Metabolism; Lipid metabolism	Steroid hormone biosynthesis
205	ko00330	DESeq2	asymptomatic	symptomatic	4.19791698310641e-05	BH	0.000459862724058475	Arginine and proline metabolism	NA	Metabolism; Amino acid metabolism	Arginine and proline metabolism
208	ko04930	DESeq2	asymptomatic	symptomatic	0.000201753513405278	BH	0.00147341202214158	Type II diabetes mellitus	Insulin resistance is strongly associated with type II diabetes. "Diabetogenic" factors including FFA, TNFalpha and cellular stress induce insulin resistance through inhibition of IRS1 functions. Serine/threonine phosphorylation, interaction with SOCS, regulation of the expression, modification of the cellular localization, and degradation represent the molecular mechanisms stimulated by them. Va…	Human Diseases; Endocrine and metabolic disease	Type II diabetes mellitus
210	ko03430	DESeq2	asymptomatic	symptomatic	0.000535617064376602	BH	0.00322709281286903	Mismatch repair	DNA mismatch repair (MMR) is a highly conserved biological pathway that plays a key role in maintaining genomic stability. MMR corrects DNA mismatches generated during DNA replication, thereby preventing mutations from becoming permanent in dividing cells. MMR also suppresses homologous recombination and was recently shown to play a role in DNA damage signaling. Defects in MMR are associated with…	Genetic Information Processing; Replication and repair	Mismatch repair
215	ko00903	DESeq2	asymptomatic	symptomatic	4.86293651299407e-05	BH	0.000509551173752857	Limonene degradation	NA	Metabolism; Metabolism of terpenoids and polyketides	Limonene degradation
219	ko05111	DESeq2	asymptomatic	symptomatic	1.09993004393137e-05	BH	0.0002039101081442	Biofilm formation - Vibrio cholerae	Surface colonization and subsequent biofilm formation and development provide numerous advantages to microorganisms. On the other hand, biofilm formation is an energetically costly process and therefore must be tightly regulated and plastic, enabling biofilm bacteria to be responsive to the various environmental cues. The quorum sensing (QS) pathway of Vibrio cholerae activates the expression of …	Cellular Processes; Cellular community - prokaryotes	Biofilm formation - Vibrio cholerae
223	ko00240	DESeq2	asymptomatic	symptomatic	0.0131838397635083	BH	0.0386898780350459	Pyrimidine metabolism	NA	Metabolism; Nucleotide metabolism	Pyrimidine metabolism
224	ko04011	DESeq2	asymptomatic	symptomatic	4.92159682325648e-06	BH	0.000148263104300601	MAPK signaling pathway - yeast	The S. cerevisiae genome encodes multiple MAP kinase orthologs. One (Fus3) mediates cellular response to peptide pheromones. Another (Kss1) permits adjustment to nutrient limiting conditions. A third (Hog1) is necessary for survival under hyperosmotic conditions. A fourth (Slt2/Mpk1) is required for repair of injuries to the cell wall. As in mammalian cells, these pathways consist of a conserved …	Environmental Information Processing; Signal transduction	MAPK signaling pathway - yeast
227	ko04070	DESeq2	asymptomatic	symptomatic	0.00111991202204997	BH	0.0061223596795915	Phosphatidylinositol signaling system	NA	Environmental Information Processing; Signal transduction	Phosphatidylinositol signaling system
229	ko04310	DESeq2	asymptomatic	symptomatic	0.0134852686927131	BH	0.0386898780350459	Wnt signaling pathway	Wnt proteins are secreted morphogens that are required for basic developmental processes, such as cell-fate specification, progenitor-cell proliferation and the control of asymmetric cell division, in many different species and organs. There are at least three different Wnt pathways: the canonical pathway, the planar cell polarity (PCP) pathway and the Wnt/Ca2+ pathway. In the canonical Wnt pathw…	Environmental Information Processing; Signal transduction	Wnt signaling pathway
232	ko02040	DESeq2	asymptomatic	symptomatic	0.0164612216761767	BH	0.045599476137455	Flagellar assembly	NA	Cellular Processes; Cell motility	Flagellar assembly
235	ko04920	DESeq2	asymptomatic	symptomatic	0.00114317919328472	BH	0.0061223596795915	Adipocytokine signaling pathway	Increased adipocyte volume and number are positively correlated with leptin production, and negatively correlated with production of adiponectin.	Organismal Systems; Endocrine system	Adipocytokine signaling pathway
237	ko00930	DESeq2	asymptomatic	symptomatic	1.99179297355987e-05	BH	0.000320014737751952	Caprolactam degradation	NA	Metabolism; Xenobiotics biodegradation and metabolism	Caprolactam degradation
178	ko03320	DESeq2	recovery	asymptomatic	0.000171938990501311	BH	0.0419531136823199	PPAR signaling pathway	Peroxisome proliferator-activated receptors (PPARs) are nuclear hormone receptors that are activated by fatty acids and their derivatives. PPAR has three subtypes (PPARalpha, beta/delta, and gamma) showing different expression patterns in vertebrates. Each of them is encoded in a separate gene and binds fatty acids and eicosanoids. PPARalpha plays a role in the clearance of circulating or cellula…	Organismal Systems; Endocrine system	PPAR signaling pathway
